# Supplementary material for: A Human DUB Protein Array for Clarification of Linkage Specificity of Polyubiquitin Chain and Application to Evaluation of Its Inhibitors
Source: Biomedicines. 2020 Jun 4;8(6):152. doi: 10.3390/biomedicines8060152 (PMC7344921; doi:10.3390/biomedicines8060152)
Supplement: Supplementary file 1 [file biomedicines-08-00152-s001.zip]

Archive with 5 entries (4 files):
- Supplemental materials/
- Supplemental materials/Supplemantary Figures and the caption for Supplemantary Tables.pdf
- Supplemental materials/Table S1.xlsx
- Supplemental materials/Table S2.xlsx
- Supplemental materials/Table S3.xlsx
