# Supplementary material for: A Human DUB Protein Array for Clarification of Linkage Specificity of Polyubiquitin Chain and Application to Evaluation of Its Inhibitors
Source: Biomedicines. 2020 Jun 4;8(6):152. doi: 10.3390/biomedicines8060152 (PMC7344921; doi:10.3390/biomedicines8060152)
Supplement: Supplementary file 1 [file biomedicines-08-00152-s001.zip › Supplemental materials/Table S2.xlsx]

## Sheet: USP
Table S2. The results of DUB assay using diubiquitins (USP family).
Gene name	Cleavage (%)								Concentration (nM)	Agreement with previous results
	K6	K11	K27	K29	K33	K48	K63	M1		Ritorto 2014	Faesen 2011
USP1	0	0	0	0	0	0	0	0	N.D. *1	×	×
USP2	49.5924	24.599	11.6896	34.48	49.3965	63.4228	36.4735	41.7907	250	○	-
USP3	2.42763	5.52787	1.13665	0.840733	0.925009	3.85001	2.65119	2.54367	75	-	-
USP4	10.0411	6.74115	0.265136	4.20505	4.7288	11.0648	6.56476	0	61	△	△
USP5	48.2117	32.5954	5.52174	42.6588	59.3214	53.8116	33.6122	53.4495	7	○	-
USP6	29.3497	16.7149	6.24812	6.22964	13.7345	19.6199	11.7634	0	8.7	○	-
USP7	30.3999	25.2036	6.54369	5.06293	12.0888	24.1228	12.7408	0	4.7	○	△
USP8	17.5816	18.5523	4.43234	4.83811	15.9035	24.5741	16.4827	0	54.2	○	○
USP9X	8.04618	1.75361	0	2.65974	5.59656	7.57501	5.14827	0	4.9	△	-
USP9Y	13.8294	12.6205	2.5654	7.61116	9.26895	17.3615	8.0201	0	N.D. *1	-	-
USP10	12	17	2.1	3.6	6.4	17	12	0	28	△	-
USP11	52.3592	31.9949	12.959	16.9989	34.5971	49.0818	26.578	0	88	-	○
USP12	7.7792	3.8731	0	1.47915	0	4.20477	5.16359	0	210	-	-
USP13	13	12	2.6	5.5	9.1	15	13	0	88	-	-
USP14	4.5	3.8	0	1.5	3.6	6.4	6.6	0	51	-	-
USP15	69.9586	32.3118	10.8579	40.1404	73.1385	78.9217	40.5286	45.584	34	○	-
USP16	30.1625	24.4799	17.8168	17.8662	9.32385	30.5578	19.9096	11.4552	31	○	○
USP17	48.473	36.6653	10.7641	18.2637	16.6711	51.9449	29.7875	0	230	-	-
USP18	7.8	7.8	0	3.2	5.3	8.6	7.4	0	250	-	-
USP19	5.4	4.5	0	1.7	2.5	4.7	4.6	0	24	-	-
USP20	11.4549	12.7073	1.52227	1.57451	8.11773	21.0253	17.7603	0	160	○	-
USP21	7.69283	10.6967	1.41876	13.7001	7.70675	8.41374	15.1116	0	150	△	○
USP22	0	1.96074	0	1.90502	3.70831	7.45179	4.38414	0	33.3	-	-
USP24	32.1275	27.2374	5.31118	19.6	29.1226	34.1501	29.4868	13.9002	34	-	-
USP25	14	27	3.3	7.1	9.8	29	18	2	30	△	○
USP26	16	42	3.4	8.3	19	29	28	0	29	-	-
USP27	21	18	3.2	5.1	6	18	12	0	N.D. *2	○	-
USP28	35.8262	32.8176	10.3908	10.4917	21.9824	43.5519	22.3937	0	130	○	-
USP29	31.885	24.2307	7.71613	9.83163	26.5663	36.9227	31.0711	0	53	-	-
USP30	13	11	1.9	3.2	5.2	10	7	0	300	-	-
USP31	19	16	3	6	10	11	13	0	N.D. *1	-	-
USP32	15.3638	13.732	4.00324	4.62054	7.19915	14.9672	11.5252	0.801188	N.D. *1	-	-
USP33	27	20	5.7	7.8	24	29	17	0	24	-	-
USP34	6.8	4.1	0	1.6	3.6	6.2	5.1	0	N.D. *2	-	-
USP35	60	51	12	13	59	58	40	0	19	-	-
USP36	36	33	7.9	17	24	12	22	15	15	○	-
USP37	49	38	7.2	14	27	44	39	3	34	-	-
USP38	51	44	12	32	49	45	52	12	30	-	-
USP39	12.9965	10.7262	0	3.35016	5.88681	2.89273	6.95358	2.6215	157.4	-	-
USP40	6.30376	7.96408	0.640598	1.99276	5.80396	8.99252	10.3169	0	N.D. *1	-	-
USP42	37.6963	24.5681	6.3017	14.7006	19.7548	28.2718	23.1419	3.38594	3.5	-	-
USP43	0	0	0	0	0	4.46237	0	0	N.D. *1	-	-
USP44	11	5.8	1.3	3.4	6.2	9.5	12	0	N.D. *1	-	-
USP45	31	32	5.6	10	21	12	21	0	110	-	-
USP46	9.82619	3.88715	0	2.41152	4.01994	7.81701	7.177	0	260	-	-
USP47	25	21	3.7	5	8.9	20	13	0	3.5	-	-
USP48	11.7331	5.84688	0	2.96866	3.41975	4.89369	5.12441	0	9.3	-	-
USP49	3.63046	2.59401	0.544261	0.195651	2.98689	5.38267	5.25866	0	89	-	-
USP51	5.28036	4.44859	0	1.52895	1.79816	4.6282	5.90645	0	130	-	-
USP52	11.2628	5.46187	1.55623	3.50327	4.68507	7.72233	7.58695	0	5.6	-	-
USP53	11	8.5	0	3.5	7.1	8.6	8.1	0	45	-	-
USP54	0	0	0	0	0	3.58771	0	0	97	-	-
USPL1	0	0	0	0	0	0	0	0	N.D. *1	-	-
CYLD	6.64305	7.73071	0.495366	1.73879	2.49464	5.60874	10.6706	65.6102	27	△	-

## Sheet: OTU
Table S2. The results of DUB assay using diubiquitins (OTU family).
Gene name	Cleavage (%)								Concentration (nM)	Agreement with previous results
	K6	K11	K27	K29	K33	K48	K63	M1		Mevissen 2013	Ritorto 2014
OTUB1	0	0	0	0	0	15	0	0	N.D. *1	○	○
OTUB2	6.87351	12	3.73883	2.14968	6.47041	24.7138	23.5062	0	22	○	○
OTUD1	12	6.5	2.7	2.8	3.4	17	32	0	180	△	○
OTUD3	55.163	30.1389	9.96525	8.69902	8.24336	31.1088	29.4995	0	136.7	△	○
OTUD4	3.95347	0.237976	0	0.127092	0.887311	4.77496	1.50733	0	22	○	-
OTUD5	0	0	0	0	0	0	0	0	30	○	×
OTUD6A	4.6	4.6	2.6	1.8	2.8	6.6	6.8	0	95	△	×
OTUD6B	0	0	0	0	0	0	0	0	41	○	○
OTUD7A	4.13665	21.8125	1.22628	3.31336	2.8854	3.66559	9.77327	0	N.D. *1	○	-
OTUD7B	0	25.9471	0	0	0	0	0	0	N.D. *1	○	△
YOD1	14.7082	8.79675	16.5147	11.2883	5.84358	10.7865	8.59761	0	30	△	×
OTULIN	0	0	0	0	0	0	0	84.7416	56	○	○
FAM105A	10.5881	5.74089	0	3.54065	3.39724	9.00382	8.75839	0	470	×	×
TNFAIP3	9.3	17	3.1	3.5	2.8	20	8.1	0	180	○	○
ZRANB1	16.3	15	4.6	31	29	17	21	0	98	○	○
VCPIP1	4.2	12	0	2.1	3.2	8.4	3	0	4.3	○	○

## Sheet: UCH
Table S2. The results of DUB assay using diubiquitins (UCH family).
Gene name	Cleavage (%)								Concentration (nM)	Agreement with previous results
	K6	K11	K27	K29	K33	K48	K63	M1		Ritorto 2014
BAP1	8.4	6	3.8	2.9	3.4	9.4	6	0	930	×
UCHL1	0	0	0	0	0	0	0	0	N.D. *1	○
UCHL3	0	0	0	0	0	0	0	0	430	○
UCHL5	11.901	2.62908	4.54737	2.33643	2.72224	7.49386	3.18626	0	660	×

## Sheet: Josephin
Table S2. The results of DUB assay using diubiquitins (Josephin family).
Gene name	Cleavage (%)								Concentration (nM)	Agreement with previous results
	K6	K11	K27	K29	K33	K48	K63	M1		Ritorto 2014	Weeks 2011
ATXN3	0	0	0	0	0	2.32177	0	0	N.D. *1	-	○
ATXN3L	0	0	0	0	0	3.67362	0	0	160	△	○
JOSD1	2.86795	1.00537	0	0.947109	2.60283	3.34984	4.74098	0	N.D. *1	×	△
JOSD2	0.760194	5.28765	0	3.14062	6.00205	9.37628	10.453	0	N.D. *1	×	○

## Sheet: JAMM
Table S2. The results of DUB assay using diubiquitins (JAMM family).
Gene name	Cleavage (%)								Concentration (nM)	Agreement with previous results
	K6	K11	K27	K29	K33	K48	K63	M1		Ritorto 2014
STAMBP	0	0	0	0	0	0	12	0	N.D. *1	○
BRCC3	5.44395	3.96535	0	1.96795	4.09676	5.4771	9.2986	0	480	△
COPS5	12.8245	7.43332	0	1.13344	3.09365	5.88137	5.92773	0	350	-
COPS6	8.13406	5.49296	0	3.36075	4.46667	7.69078	12.8652	0	670	-
EIF3F	8.91034	6.95168	0	2.49858	4.68694	8.5776	5.84434	0	N.D. *2	-
EIF3H	13	9.7	1.4	3.99981	5.6	12.9941	8.9	0	680	-
MPND	4.60786	2.39828	0	1.01065	3.86447	3.6527	1.97027	0	N.D. *1	-
MYSM1	0	0	0	0	0	0	0	0	N.D. *1	-
PRPF8	5.73543	3.88147	0	2.10097	3.35948	6.02643	5.46165	0	3.6	-
PSMD7	0	0	0	0	0	0	0	0	480	-
PSMD14	6.08453	4.90686	0	3.80111	6.88775	9.37003	8.66573	0	740	-
