# Supplementary material for: A Human DUB Protein Array for Clarification of Linkage Specificity of Polyubiquitin Chain and Application to Evaluation of Its Inhibitors
Source: Biomedicines. 2020 Jun 4;8(6):152. doi: 10.3390/biomedicines8060152 (PMC7344921; doi:10.3390/biomedicines8060152)
Supplement: Supplementary file 1 [file biomedicines-08-00152-s001.zip › Supplemental materials/Table S3.xlsx]

## Sheet: Sheet1
Table S3. The results of the AlphaScreen-based evaluation of DUB inhibitors in Figure 4B.
DUB	Substrate (in Figure S5)	Reaction time (hr)	PR-619		SJB3-019A
			Inhibition (%)	STDEV	Inhibition (%)	STDEV
USP2	M1-diubiquitin	3	97.9708	6.88745	42.3638	3.99752
USP4	monoubiquitin	3	45.37	1.9523	19.4824	9.78085
USP5	M1-diubiquitin	3	85.4857	10.0731	22.7791	7.87399
USP6	Mono-Ub	3	53.1528	6.53824	18.3028	5.00398
USP7	Mono-Ub	3	66.5991	1.36917	15.7313	1.1131
USP8	Mono-Ub	3	74.8243	3.20183	68.2699	2.53956
USP10	Mono-Ub	3	126.598	15.0474	31.5209	6.32799
USP11	Mono-Ub	3	109.793	1.39713	62.5499	2.84033
USP15	M1-Ub2	1	105.842	5.29145	31.6074	5.15484
USP16	Mono-Ub	3	105.982	11.113	26.453	5.30895
USP17	Mono-Ub	3	107.051	5.26693	35.587	3.75459
USP20	Mono-Ub	3	92.0764	20.2505	61.4217	17.3655
USP24	M1-Ub2	3	129.661	15.2757	92.8478	9.02786
USP25	K48-Ub2	3	162.812	41.8317	-22.2222	7.33727
USP26	Mono-Ub	3	107.214	7.46925	45.1493	10.2341
USP27	Mono-Ub	3	93.789	9.18858	55.5467	2.75335
USP28	Mono-Ub	3	71.5803	17.1974	30.7499	9.92225
USP29	Mono-Ub	3	76.2544	12.7146	8.63766	6.49671
USP31	Mono-Ub	3	84.8913	0.875495	15.6836	0.382943
USP32	Mono-Ub	3	84.4168	18.3211	21.7496	24.9248
USP33	Mono-Ub	3	69.6206	7.13067	49.6111	12.999
USP35	Mono-Ub	3	92.623	2.13539	55.6536	3.12493
USP36	K48-Ub2	3	100.147	13.2248	63.5026	3.82988
USP37	Mono-Ub	3	77.8306	26.6606	17.682	3.08449
USP38	Mono-Ub	3	98.1276	7.19664	29.2254	6.83767
USP42	Mono-Ub	3	100.919	0.810926	46.7956	0.981007
USP45	Mono-Ub	3	79.5631	9.44709	27.5138	5.96394
USP47	Mono-Ub	3	109.73	7.42856	17.2304	1.49309
CYLD	M1-Ub4	3	99.2376	1.70056	29.3022	0.754578
OTULIN	M1-Ub2	1	87.79	2.10272	-0.114697	0.0180601
A20	K48-Ub2	3	35.039	7.10342	6.99624	1.7411
OTUB1	K48-Ub2	3	17.129	3.68197	3.23344	2.42093
OTUB2	K48-Ub2	3	10.1461	2.3831	6.4484	0.122
OTUD1	K48-Ub2	3	-4.92766	3.48575	-13.328	1.85275
